# Supplementary material for: A Systematic Review of Folate and the Human Enteric Microbiome: Biological Mechanisms and Clinical Implications
Source: Int J Mol Sci. 2026 Jun 3;27(11):5048. doi: 10.3390/ijms27115048 (PMC13257207; doi:10.3390/ijms27115048)
Supplement: Supplementary file 1 [file ijms-27-05048-s001.zip]

Archive with 2 entries (2 files):
- Table S1 PRISMA_2020_checklist.pdf
- Table-S2-Combined-GRADE-and-Risk-of-Bias.pdf
